# Supplementary material for: Effects of Dietary Cereal and Protein Source on Fiber Digestibility, Composition, and Metabolic Activity of the Intestinal Microbiota in Weaner Piglets
Source: Animals (Basel). 2022 Jan 4;12(1):109. doi: 10.3390/ani12010109 (PMC8749901; doi:10.3390/ani12010109)
Supplement: Supplementary file 1 [file animals-12-00109-s001.zip]

Archive with 1 entries (1 files):
- animals-1530146-supplementary.pdf
